# Supplementary material for: Empowerment of CAR-T Cells by IL-7 and IL-15 Boosts Their Efficacy Against HER2-Positive Tumors with Enhanced Expansion and Persistence
Source: Cells. 2026 Mar 19;15(6):547. doi: 10.3390/cells15060547 (PMC13026050; doi:10.3390/cells15060547)
Supplement: Supplementary file 1 [file cells-15-00547-s001.zip]

Archive with 2 entries (2 files):
- Supplementary Figures.pdf
- Table S1 nCounter gene expression.xlsx
