# Supplementary material for: Empowerment of CAR-T Cells by IL-7 and IL-15 Boosts Their Efficacy Against HER2-Positive Tumors with Enhanced Expansion and Persistence
Source: Cells. 2026 Mar 19;15(6):547. doi: 10.3390/cells15060547 (PMC13026050; doi:10.3390/cells15060547)
Supplement: Supplementary file 1 [file cells-15-00547-s001.zip › Table S1 nCounter gene expression.xlsx]

## Sheet: IL-2+7+15 vs IL-2
nCounter Exhaustion panel gene expression profile IL-2+7+15 CAR-T cells versus IL-2 CAR-T cells
	log2 fold change	-log10 p value
ACACA	0.6445	1.6981
ACADL	1.00627	0.57791		Log2 fold change showed mRNA level of IL-2+7+15 HER2-CAR-T cells vs IL-2.
ACADVL	-0.074183	0.317525
ACAT2	-0.902548	1.8086
ACOT1/2	0.0930081	0.176026
ACSL3	0.0964732	0.243091
ACSL4	-0.0631649	0.383933
ACSL6	1.40747	1.03113
ADH1A/B/C	-0.0653258	0.374019
ADH6	1.08489	0.850341
ADORA2A	0.552254	0.862116
ADORA2B	0.710048	0.800682
AHR	0.585041	0.943207
AIFM1	-0.227398	1.18286
AK4	1.01744	1.00631
AKT1	-0.0235408	0.0005839
AKT2	0.146737	0.631954
AKT3	1.01742	1.5027
ALDH1A1	0.880332	0.82644
ALDH1A3	0.939636	0.718949
ALDH1B1	0.692983	0.670773
ALDH3A1	0.559877	0.747848
ALDH3B2	0.207031	0.321458
ALDOA	-0.623057	2.27547
ALDOB	0.537908	0.540648
ALOX5	0.808891	0.806925
ANAPC4	0.246458	1.09842
ANGPT1	0.837695	0.730594
APH1A	-0.0130689	0.0515487
APOB	0.941847	0.722734
APOC3	0.492631	0.751769
AQP1	0.565481	0.735842
AQP7	1.19222	1.02314
ARG1	0
ASB4	1.16728	0.761046
ATF4	0.286647	0.905713
ATM	1.23809	1.57312
ATP6V1G3	0.663772	0.84423
ATP7A	-0.01733	0.0582509
ATR	0.541177	1.58378
B4GALT1	0.396548	0.914301
BAK1	-0.209957	0.449961
BATF	-0.194141	0.283702
BAX	-0.168974	0.624151
BCL2	0.168651	0.59092
BCL2L1	0.0191081	0.193933
BCL6	0.294473	1.03066
BID	0.264948	0.958818
BLK	-0.25312	0.446315
BMP2	0.797034	1.35158
BMP8A/B	1.11112	1.34964
BPI	-0.0418837	0.374019
BRWD1	0.73023	1.48535
BST2	-0.386662	1.6609
BTK	0.383455	0.551001
BTLA	0.57863	0.591667
BTRC	0.415336	0.787368
CACNB2	0.555566	1.82324
CACNB4	0.649539	0.472068
CALM1	-0.300022	1.09134
CAMK2D	0.544253	2.01109
CARD11	0.0094834	0.032753
CARD16	0.594927	0.630824
CASP3	-0.268381	1.71194
CASP8	0.814638	1.32516
CASP9	0.242268	1.52831
CBL	0.565305	1.93445
CBLB	0.815015	1.26696
CCL13	0.532304	1.04644
CCL2	0.442864	0.679117
CCL20	0.666904	0.766762
CCL21	0.750355	0.806657
CCL22	-0.282799	0.374019
CCL3/L1	0.2008	0.369393
CCL4/L1	0.0798076	0.223581
CCL5	1.27002	0.797403
CCNA1	0.175667	0.361806
CCNB1	-0.777871	1.13822
CCNB3	-0.254138	0.291789
CCNC	-0.0861296	0.39379
CCNT1	0.394713	1.00249
CCNT2	0.697592	1.17359
CCR1	0.927994	0.750471
CCR2	-0.57959	0.743698
CCR5	0.331658	0.585569
CCR7	0.889829	1.45514
CD101	0.925595	1.42105
CD14	1.0254	0.973606
CD160	0.713968	0.75129
CD163	1.2918	1.48075
CD180	0.723171	0.981017
CD19	0.622298	1.52243
CD200R1	0.130907	0.404172
CD209	0.439026	0.475322
CD22	0.643817	1.59563
CD226	0.412935	1.09598
CD244	-0.630771	0.659726
CD27	0.735361	2.29677
CD274	0.366441	1.05732
CD276	0.874516	0.660974
CD28	0.584827	0.771613
CD33	0.602188	0.77921
CD38	-0.70271	0.686637
CD3D	0.236444	0.995894
CD3E	0.416419	1.31549
CD3G	0.110167	0.527856
CD4	-0.170934	0.284953
CD40	0.0390685	0.0360865
CD40LG	-0.515012	1.68807
CD45R0	0.200151	0.749598
CD45RA	0.0565353	0.365157
CD48	0.652053	1.07337
CD5	0.290385	0.995127
CD6	0.287979	0.829111
CD68	0.411237	1.06171
CD69	0.0354959	0.0219415
CD70	-0.495626	1.55888
CD72	0.657035	1.01872
CD79B	-0.465403	0.503525
CD80	0.544488	1.84271
CD84	0.605072	1.20477
CD86	-0.547759	0.769499
CD8A	0.104972	0.185858
CD8B	0.510022	1.00576
CD96	0.992517	1.2025
CDC14B	0.850271	1.15812
CDC16	0.255063	0.756851
CDC20	-0.599519	1.26586
CDC25A	-0.611076	1.34094
CDC42	-0.0844544	0.594368
CDH1	0.708846	0.988535
CDKN1C	0.632745	0.510338
CDKN2C	-0.545246	0.656034
CDY2A	0.607593	0.797591
CEACAM1	-0.113408	0.218289
CEACAM3	0.630304	1.0223
CEBPB	0.434928	1.31272
CEBPD	0.755685	0.680352
CER1	0.951501	0.810041
CFLAR	0.352102	2.94333
CHEK1	-0.770148	1.21513
CHRD	0.564518	0.682478
CHRDL1	0.864904	0.83818
CHUK	-0.125439	2.54103
CIITA	-0.214308	0.145436
CISH	0.767381	0.600395
CLCA1	1.03574	0.91966
CLCF1	0.322797	0.396102
CMKLR1	0.867989	1.0288
CMV UL83	-0.094567	0.198358
CNTF	0.475941	0.71704
CPA3	0.754825	1.12654
CPA4	0.566957	0.562895
CPT1C	0.18127	0.202568
CR2	0.0146814	0.374019
CREB3L2	0.231965	0.970466
CREB5	-0.129672	0.374019
CREBBP	0.599616	1.92745
CRLF1	-0.149281	0.374019
CRLF2	0.243421	0.424717
CRTAM	0.830368	0.765336
CSF1	-0.158198	0.0150664
CSF1R	-0.0088966	0.0105405
CSF2	0.527617	1.16518
CSF3	-0.31391	0.295763
CSF3R	0.620369	0.584399
CSH2/GH2	1.27687	1.20724
CTBP2	1.40829	0.786686
CTF1	0.334576	0.751305
CTLA4	-0.562262	0.857535
CTSW	0.174792	0.591697
CUL1	0.141213	0.314072
CUL2	0.101631	1.05415
CXCL1/2/3	1.14945	1.63164
CXCL11	0.960007	0.957635
CXCL8	0.71871	1.4525
CXCL9	0.885122	0.577349
CXCR3	0.213588	0.326975
CXCR6	0.378761	0.769817
CYLD	0.317308	1.06346
CYP26A1	1.19257	1.15916
CYP26C1	0.587935	0.684798
CYP4A11/22	1.15312	1.10039
CYP7A1	0.733981	0.857679
CYP8B1	0.751727	0.744895
DAPP1	-0.0550198	0.210795
DCN	1.05158	0.775135
DCTN6	0.439498	1.44676
DGKA	0.896813	1.80842
DGKZ	0.173525	1.07626
DHRS3	0.113616	0.206993
DIABLO	0.14991	0.736547
DLD	-0.391102	1.14962
DLL3	0
DLL4	0.922221	0.841775
DNM1L	0.0008892	0.0034228
DNMT3A	0.905141	1.28364
DNMT3L	0
DRAP1	0.215826	0.890867
DTX4	0
DUSP1	0.382912	0.952654
DUSP9	-0.0419515	0.0619145
DVL1	-0.014745	0.027303
DYDC1	0
E2F1	-0.623535	1.66296
E2F2	-1.46704	1.11308
E2F5	0.131505	0.374019
EBV LMP2	0
ECHS1	-0.15064	0.244644
EFNA1	0.550806	1.13629
EGF	0.53968	0.954661
EGFR	0.584164	0.81735
EHHADH	0.672697	1.3078
EIF4B	0.538355	0.934469
ELOVL2	0.49597	0.966017
ELOVL3	0.540179	0.806439
ELOVL4	0.440458	0.585446
ELOVL7	0.424907	0.374019
ENTPD1	0.312117	0.643859
ENTPD2	0.522083	0.753578
EOMES	0.135882	0.301632
EYA1	0.195323	0.154426
EYA4	0.976382	1.57301
FABP1	0.737314	0.872779
FABP4	0
FADD	0.151459	1.75414
FAM30A	0.84644	0.78837
FAS	-0.0700042	0.436761
FASLG	0.0736144	0.200937
FBLL1	0.559039	0.832133
FBP2	0.362655	0.676066
FBXW4	0.819928	1.66895
FCAR	0.114016	0.2162
FCER1G	0.60911	0.578297
FCER2	0
FCGR1A/B	1.17051	0.697901
FCGR2B	1.08621	0.818524
FCGR3A/B	1.23343	1.16607
FCRL2	0.579753	0.787878
FCRL4	0.799934	0.657399
FGA	0.517875	0.478053
FGF10	1.20899	0.972849
FGF18	-0.0526756	0.177989
FGF19	0.583049	0.832275
FGF2	-0.149281	0.374019
FGF22	0.497156	0.689238
FOS	-0.0653258	0.374019
FOXO1	0.746919	1.8879
FOXO3	0.932239	1.46908
FOXP3	0.373323	1.28593
FPR1	0.744095	0.608127
FUT4	0.847552	1.26652
FYN	0.76798	0.982057
FZD2	0.344712	0.663713
FZD7	0.925001	0.831558
GADD45A	0.115731	0.60916
GAPDHS	-0.219396	0.246156
GATA3	-0.063955	0.437088
GATA6	0.587509	0.652384
GBP2	0.0155603	0.18555
GBP3	0.416378	1.52791
GCKR	-0.324598	0.374019
GDF6	0.122429	0.28039
GHR	1.03312	1.01981
GK	0.0622254	0.203924
GLS	0.133499	0.764106
GLS2	0.777574	1.29103
GLUD1/2	-0.0180525	0.0660216
GNG12	0.677122	0.83747
GNLY	0.461985	0.636975
GOT2	-0.135135	0.318701
GRAP2	0.377586	1.13539
GRB10	-0.149281	0.374019
GRB2	0.0700434	0.40761
GREM2	0.876649	1.98737
GSK3B	0.422715	2.31207
GYS2	0.726178	0.536527
GZMA	-1.32987	1.00069
GZMB	-1.42362	0.633071
GZMH	0.890118	1.15222
GZMK	0.900477	0.767418
GZMM	0.331977	1.54934
HADHB	0.112878	0.363275
HAVCR2	-0.435169	0.639105
HCST	0.154675	1.14618
HDAC7	0.626865	0.838712
HDAC9	0.697858	0.726954
HDC	1.15849	0.985417
HEY1	0.682833	0.677656
HEY2	0
HGF	0.978906	0.851989
HIPK1	0.425789	0.990052
HLA-DPA1	-0.683275	1.79202
HLA-DPB1	0.0612663	0.444563
HLA-DQA1	-0.534015	0.684942
HLA-DQA2	0.900034	0.746286
HLA-DQB1	0.0325737	0.150323
HLA-DQB2	-0.0390642	0.170715
HLA-DRA	-0.610225	1.73476
HLA-DRB1/3	-0.367799	1.13586
HLA-E	0.918109	1.38821
HMGB1	-0.162577	0.621313
HNF1A	0.610685	0.617508
HRAS	-0.0143374	0.0586881
HSD11B1	0
ICAM1	0.797379	1.36289
ICOS	0.399285	1.92104
ICOSLG	0.172552	0.382382
ID2	0.165919	0.623099
IDO1	0.92397	1.49678
IDO2	0.499027	0.374019
IFIT1	0.617361	0.923951
IFIT3	-0.013464	0.0928671
IFNA1/13	0.660325	0.93365
IFNA4/7/10/17/21	1.08447	1.09415
IFNA5	1.00757	0.897549
IFNA6	1.73526	1.12567
IFNG	-0.684047	0.632281
IFNK	0.821507	0.698631
IGHA1	0.797044	0.749516
IGHD	0.974128	0.942114
IGHG1	1.09012	0.68266
IGHG2	0.842344	0.751837
IGHG3	0.852799	0.686357
IGHG4	0.845035	0.69445
IGHM	-0.0275658	0.0020668
IGHV4-59	1.21088	1.29132
IGKC	0.719333	0.829016
IGLC1	1.17967	1.23801
IKZF1	0.139596	0.897077
IL10	-0.554086	1.14276
IL10RA	0.419426	1.41226
IL10RB	0.622242	1.04375
IL11	0.873503	0.788412
IL11RA	1.06294	1.25684
IL12A	-0.681606	0.751002
IL12B	0
IL12RB1	0.178412	1.16606
IL13	0.638486	0.492986
IL13RA1	-0.29714	0.374019
IL15	-0.332088	0.557194
IL16	0.966474	1.75195
IL17A	-0.0653258	0.374019
IL18	0.335372	0.932157
IL1A	1.00802	0.981149
IL1B	0.833696	1.33251
IL1R1	0.358796	0.374019
IL1R2	0.515737	0.401341
IL1RAPL1	-0.0176579	0.0175635
IL1RL1	0.385827	0.507238
IL1RL2	0.783342	0.749365
IL1RN	0.102305	0.0357981
IL2	0.868948	0.885817
IL21	0.697165	0.584062
IL21R	0.548458	0.815445
IL24	0.605505	1.02207
IL27RA	-0.101175	0.249632
IL2RA	-1.34794	1.30589
IL3	0.867512	0.885478
IL31	0.764252	1.0342
IL31RA	0.493454	0.767249
IL36G	0.881462	0.787346
IL4	0.682046	0.7256
IL5	0.53529	0.697103
IL6	0.643328	0.700273
IL6R	0.485939	0.631819
IL6ST	0.762613	1.79603
IL7	0.538605	0.90888
IL7R	1.61832	1.03435
IL9	-0.129672	0.374019
IL9R	0.333441	1.53019
INPP5D	0.303541	1.13185
INPPL1	0.60485	1.21929
INS	0.579201	0.842789
IRAK3	0.454322	0.659238
IRAK4	0.815547	1.42364
IRF2	-0.164175	0.769475
IRF4	-0.459712	1.17335
IRF8	0.596141	0.728119
IRS1	0.900864	0.910975
ITCH	0.486915	2.00658
ITGA10	0.640387	1.23196
ITGA6	0.403557	1.33675
ITGAE	1.42146	0.839048
ITGAL	0.161683	0.464752
ITGAV	1.04278	1.32556
ITGAX	0.0226359	0.119239
ITGB3	0.933945	0.685303
ITGB8	0.811419	0.924996
ITPR1	0.483092	1.71707
ITPR2	0.761198	1.14386
JAG1	-0.0876781	0.374019
JAK1	0.558374	1.32441
JAK2	0.385485	1.20855
JAK3	0.0100314	0.0537277
JARID2	0.636485	0.76444
JUN	0.66346	0.910162
JUNB	-0.200096	0.366615
JUND	-0.048945	0.349891
KCNK2	0.466356	0.651152
KDM3A	0.581346	1.22967
KIR2DL1/2	0.155064	0.374019
KIR2DL3/4	0.94885	0.677352
KIR2DL5A/B	0.340614	1.20299
KIR2DS1/4	0.918222	1.58526
KIR3DL1/2	0.915337	1.92056
KIR3DL3	0.350943	0.683716
KLF2	0.450439	1.819
KLRB1	1.40554	0.96925
KLRC1	0.939681	0.800156
KLRC2/3	0.803548	0.836655
KLRD1	0.86831	0.575216
KLRG1	1.31516	1.14861
KLRK1	1.63187	1.05256
KRAS	-0.0425947	0.385065
LAG3	-0.623915	0.728802
LAIR1	0.133759	0.412697
LAMB4	0
LAMP1	0.241978	1.04138
LAMTOR3	0.0892151	0.767551
LCK	0.280637	0.862293
LCP2	0.35435	1.25691
LDHA	-0.949129	1.60536
LDHAL6A	0.813742	0.577127
LEF1	0.992371	1.65095
LEFTY1/2	1.11714	1.19481
LEPR	0.579321	0.993611
LGALS9	0.787242	1.52467
LIF	0.402006	0.540852
LIFR	1.09032	0.617736
LILRA1	0.950672	0.884756
LILRA3	0.318705	0.736303
LILRA4	0.769918	1.79854
LILRB1	0.766954	0.721172
LILRB2	0.489613	1.05292
LILRB3	1.14352	0.86831
LILRB4	0.799251	1.24263
LPAR1	0.882879	0.889649
LPL	-0.0418837	0.374019
LRP6	0.103391	0.286427
LRRK2	0.738642	0.637011
LTBP1	0
LYN	-0.165632	0.174219
MAGI2	-0.109229	0.374019
MALT1	0.239833	0.731099
MAML3	0.688706	1.02018
MAP2K2	0.377022	1.17063
MAP3K13	0.415323	0.703767
MAP3K8	-0.216016	0.382778
MAPK1	0.0616947	0.476777
MAPK10	1.04264	1.08385
MAPK11	0.284293	0.512763
MAPK13	-0.0722916	0.329295
MAPK14	0.159786	1.13035
MAPK3	0.313523	0.609089
MAPK8	-0.116871	0.213398
MAPK9	0.35361	0.988387
MBD3	0.103013	0.732266
MCL1	0.164314	0.54262
MCM5	-1.04713	1.14514
MCM7	-0.896036	1.59715
MIF	-0.645181	2.22615
MMP14	0.0673528	0.0683177
MMP3	0.535828	0.516802
MMP9	0.531297	0.881365
MRAS	0.488538	1.25758
MS4A1	0.585715	0.491289
MS4A2	0.446474	0.374019
MS4A4A	-0.350573	0.374019
MST1R	0.753498	1.07284
MX1	0.403532	0.785392
MX2	0.522598	0.886341
MYSM1	0.703031	1.24646
NAA50	-0.10189	0.658772
NCF4	0.0373872	0.0953577
NCR1	-0.109229	0.374019
NCR2	0.904566	0.812076
NCR3	0.153959	0.160403
NFAT5	0.806931	1.17376
NFATC1	0.760374	2.04102
NFATC2	0.531505	1.94908
NFATC3	0.0797429	0.221589
NFATC4	0.629289	0.848734
NFE2L2	0.233003	0.733057
NFIL3	0.113258	0.240934
NFKB1	0.127752	0.83847
NFKB2	-0.564003	1.90104
NFKBIA	-0.645186	1.14486
NFKBIB	0.468291	1.10002
NFKBIE	0.251955	0.571129
NKG7	-0.531541	0.786458
NOS2	0.657179	1.44615
NOTCH2	-0.482791	2.01058
NPRL3	0.163165	0.608434
NR4A1	0.787558	0.756852
NRAS	-0.156703	2.09369
NRL	0.965418	1.05085
NT5E	1.31981	0.971792
NTF3	0.855084	0.792635
NUP54	0.108582	0.506936
OAS1	-0.271006	1.15273
OAS2	0.220728	1.46877
OAS3	0.281568	0.625113
OAT	0.114349	0.352234
ORC2	0.329206	1.05133
ORC4	0.225049	0.575232
OSM	0.329965	1.08996
OSMR	0.60216	0.585505
PBX1	-0.118865	0.569995
PBX3	0.117839	0.912389
PCK1	0.507789	0.630314
PCTP	0.408103	1.52414
PDCD1	0.45362	0.732076
PDCD1LG2	-0.0275971	0.0301043
PDGFD	1.07803	1.04756
PDGFRA	0.659849	0.721397
PDGFRB	0.589156	0.964948
PDHB	-0.084716	1.08685
PDK4	-0.0653258	0.374019
PECAM1	0.383058	2.43122
PGLYRP2	0.739884	0.9247
PGLYRP3	1.09603	0.91175
PHC3	0.883562	1.34044
PIAS1	0.309565	1.0466
PIAS2	0.567206	1.55641
PIK3AP1	0.593897	0.644216
PIK3CA	0.732022	1.43399
PIK3CB	0.395933	0.627169
PIK3CD	0.245358	0.713365
PIK3R1	0.401795	2.26611
PIK3R2	0.713206	1.50067
PIK3R3	0.372633	1.85378
PITX2	0.609729	1.23792
PKN2	0.618088	1.35406
PLCG1	0.452726	1.45556
PLCG2	0.0368029	0.0758976
PLSCR1	0.005629	0.159917
PML	0.391447	0.578943
PNOC	1.11536	0.826541
PPARG	-0.363534	0.374546
PPARGC1A	0.437644	0.566307
PPM1A	0.475344	1.27707
PPM1F	0.742026	1.14509
PPP1CB	-0.0226542	0.0847705
PPP2CA	-0.192707	1.29104
PPP2CB	0.352454	0.93723
PPP2R1A	0.164067	0.631709
PPP2R1B	-0.499736	1.89403
PPP2R5A	-0.0169655	0.10119
PPP2R5B	0.602204	1.17161
PPP2R5C	0.393882	1.77274
PPP2R5E	0.3281	1.23842
PPP3CA	-0.030235	0.207756
PPP3CC	0.376243	0.793604
PPP3R1	0.0389373	0.997541
PPT1	-0.166278	0.944258
PRDM1	-0.376812	1.24503
PRDM16	0.288389	0.711973
PRF1	0.13276	0.745808
PRKAA1	0.36166	1.33472
PRKAA2	1.09305	0.788278
PRKAG3	0.11203	0.200534
PRKCB	0.630019	1.20139
PRKCZ	0.533439	1.39708
PRKDC	-0.157466	0.930796
PRL	0.761216	1.35133
PSMA1	-0.383908	1.42027
PSMA6	-0.44085	0.95198
PSMB10	-0.0621853	0.28879
PSMB9	-0.332681	0.735099
PSMC6	-0.182026	0.646132
PSMD6	-0.1488	1.66028
PSME2	-0.67079	1.70415
PTAFR	0.856539	0.943527
PTGER4	0.0992183	1.29133
PTGR1	0.731436	1.08519
PTGS2	0.638601	0.6985
PTK2B	0.60435	1.15624
PTPN11	0.250304	1.22828
PTPN18	-0.259008	0.234227
PTPN2	-0.0469479	0.189786
PTPN22	0.038434	0.514185
PTPN6	0.268009	2.01838
PTPN7	-0.863929	1.86527
PTPRC	0.406289	1.15079
PTPRJ	0.0273998	0.0950869
PTPRK	0.619101	1.44276
PTPRS	0.787	0.932024
PVRIG	0.437001	1.01375
PYCR1	0.0705004	0.282246
PYCR2	0.535165	1.07256
RAC1	-0.0799817	0.373544
RAG1	0.921067	0.736244
RARA	-0.0818392	0.219617
RARB	0.352716	0.477538
RASGRF1	0
RASGRP1	0.259049	0.931555
RASGRP3	0.528518	0.879429
RBL2	0.954034	1.32582
RBX1	-0.301012	0.770311
RELA	0.0091628	0.047686
RELN	-0.203724	0.374019
RGS16	0.627407	0.795496
RGS2	-0.0226779	0.0517887
RHEB	0.0798459	0.594648
RICTOR	0.613926	1.55733
RIMKLA	0.559318	0.708113
ROCK1	0.317375	3.65532
RORA	0.905918	1.11419
RORg	0
RORgt	0.667354	1.20669
RRAGC	0.473027	1.32624
RRAS	-0.0881588	0.376988
RSAD2	0.659458	0.888312
RXRG	0.610017	0.864974
S100A12	0.590108	0.455231
S1PR1	0.546726	1.50167
SCN2A	1.27555	0.845102
SCP2	-0.0164657	0.0408942
SEL1L	0.0938974	0.374183
SELE	0.691815	0.71607
SELL	-0.210956	0.418132
SEMA4D	0.555793	1.12809
SESN1	0.119671	0.0305481
SESN2	0.38576	0.488669
SESN3	1.54337	1.63512
SF3B1	0.413235	0.908784
SFN	0.783181	0.930922
SFRP1	0.69013	0.601653
SFTPA1	0.928127	0.69267
SH2D1A	0.0781799	1.11647
SHC4	0.598188	0.780648
SIGLEC1	0.769103	0.691989
SIGLEC5	0.804511	0.793065
SIGLEC6	0.783836	0.970176
SLAMF6	0.47916	2.84854
SLC2A12	1.05562	0.990594
SLC2A3/14	0.411944	2.26473
SLC2A6	0.859075	0.727651
SLC7A5	-1.42241	1.34099
SLC8A1	1.12746	1.02324
SMAD2	0.311986	1.1616
SMAD3	0.484311	1.86927
SMAD4	0.713805	1.36029
SMAD9	0.830219	0.914696
SMARCA4	0.0164934	0.138717
SMC3	-0.082603	0.564855
SNAI2	-0.0106116	0.0345169
SOCS1	0.305787	0.847448
SOCS2	1.02942	1.30205
SOCS3	0.412144	0.496393
SOS1	0.340768	0.978899
SP100	0.190593	0.448228
SPAG9	0.25221	0.656011
SPIB	0
ST3GAL6	-0.149281	0.374019
STAG2	0.164258	0.909227
STAT1	-0.931021	1.84296
STAT3	0.193875	1.11438
STAT4	0.264537	1.57593
STAT5A	0.525884	1.38872
STAT5B	0.70749	1.67219
STC1	0.422726	0.787853
STC2	0.665427	1.21384
STIM1	0.332288	2.98109
SUMO1	0.349874	1.02501
SYK	0.169366	0.323606
TAB2	0.243082	1.03723
TAF6L	0.0874378	0.216591
TAPBP	0.0515621	0.0455047
TAX1BP1	0.331185	1.12605
TBK1	0.150879	0.7495
TBL1XR1	0.158741	1.12193
TBX21	0.111245	0.210636
TCF7	2.33356	1.99081
TCL1A	0
TDRD1	0.88211	1.17006
TELO2	0.426891	1.22062
TERT	0.566212	1.03927
TGFB1	0.0409736	0.126108
TGFB2	0.469933	0.374019
TICAM1	0.43241	1.46509
TIGIT	0.489723	0.598481
TIMP1	-0.552504	0.778376
TLE4	0.895827	0.890218
TLR1	0.788268	1.16814
TLR10	1.08199	0.986251
TLR2	0.83648	1.06876
TLR7	0.627524	0.541064
TMED2	-0.261172	1.71259
TNF	-0.41943	0.846951
TNFAIP3	0.50263	0.702117
TNFRSF10A	0.0280746	0.0372696
TNFRSF14	0.685508	1.2931
TNFRSF17	0.433035	0.904772
TNFRSF18	0.264879	0.488635
TNFRSF1A	0.399069	1.12345
TNFRSF1B	-0.520773	1.12472
TNFRSF4	-0.0418837	0.374019
TNFRSF9	-0.236871	0.374019
TNFSF10	-0.169949	0.947141
TNFSF18	-0.0876781	0.374019
TNFSF4	0.609285	1.24287
TNFSF9	0.115494	0.349308
TOX	0.165798	0.2188
TOX2	0.761541	0.651078
TOX3	1.06863	1.06258
TOX4	0.320353	1.41127
TPP2	0.932353	1.40547
TPSAB1/B2	0.440746	0.838529
TRAC	0.0410907	0.118311
TRAF2	-0.0380455	0.025952
TRAT1	-0.0715872	0.604077
TRBC1/2	0.360378	1.38379
TRDC	0.463617	1.30378
TRDV1	0.396282	1.1318
TRDV2	0.8196	0.958067
TRDV3	0.112537	0.170125
TREM2	1.08474	0.830011
TRGC1	1.01702	1.18306
TRGC2	0.230682	1.10603
TRGV2	0.861255	0.974428
TRGV3/5	0.517195	2.1646
TRGV4	0.72274	1.44067
TRGV8	0.865856	0.661923
TRGV9	0.736813	0.512696
TRIM2	0.485232	0.658339
TRIM29	-0.0418837	0.374019
TRIM33	0.499103	1.39441
TRIM35	0.403747	0.882023
TRIM36	0.656771	0.804979
TRIM46	0.693317	0.746242
TRIM48	0
TRIM9	0
TRPC1	1.03507	0.681206
TRPC6	0.684731	0.763483
TRPM7	0.589217	1.30386
TSLP	0.16581	0.272271
TTK	-0.506892	0.721244
TUSC2	-0.174093	1.7084
TWIST1	0.665514	0.473492
TYK2	0.478585	1.24082
TYROBP	0.755662	2.04743
UBE2D1	0.162712	0.834656
UBE2I	-0.19842	1.29204
UCP1	0.686401	0.912012
UHRF1	-1.01113	2.72214
ULBP2	-0.203724	0.374019
ULBP3	0
USP15	0.373625	1.6807
VAV2	-0.276924	0.286168
VAV3	0
VCAM1	0.531512	0.662942
VDAC1	-0.221988	1.05172
VEGFA	0.620936	0.709518
VSIR	0.444458	0.666101
VTCN1	1.09595	0.877651
WNT11	-0.0418837	0.374019
WNT2	0.548243	0.714082
WNT3	0
WNT3A	0.577857	0.560944
WNT4	0.217678	0.14515
WNT6	0.298983	0.513491
XAF1	0.225543	0.63975
XCL1/2	0.431866	0.378474
XIAP	0.634018	1.92804
YES1	0.540212	1.51339
YWHAZ	-0.242719	1.27269
YY1	-0.0469599	0.592437
ZAP70	0.437611	0.754906
ZBTB16	1.10039	1.14322
ZFP36L2	0.620019	1.04668
ZNF683	0.90036	0.807202
ABCF1	-0.0768824	0.301382
G6PD	-0.356721	1.80344
NRDE2	0.543529	1.10042
OAZ1	-0.375222	1.59708
PGK1	-0.587043	1.66775
POLR2A	-0.0388024	0.0815568
PPIA	-0.219056	1.52914
SDHA	0.258174	0.630522
STK11IP	0.506299	0.905955
TBC1D10B	0.233179	0.739615
TBP	0.333103	0.908652
UBB	-0.220493	0.779395
